# Supplementary material for: Natural, unnatural, and cause-specific mortality among current psychiatric inpatients: a systematic review and meta-analysis
Source: eClinicalMedicine. 2025 Nov 14;90:103635. doi: 10.1016/j.eclinm.2025.103635 (PMC12664350; doi:10.1016/j.eclinm.2025.103635)
Supplement: Supplementary Table and Data used in meta-analysis [file mmc2.xlsx]

## Sheet: Mortality by proportion
Study name	Mortality	Events	Sample size	Event rate	Logit event rate	Std Err	Income H/L	Year of study
Black 1992	Accident	2	100	0.02	-3.89182	0.714286	1	1992
Black 1992	Neoplastic	3	100	0.03	-3.4761	0.58621	1	1992
Black 1992	Not Specified	2	100	0.02	-3.89182	0.714286	1	1992
Black 1992	Respiratory	60	100	0.6	0.405465	0.204124	1	1992
Black 1992	Sudden	15	100	0.15	-1.7346	0.280056	1	1992
Black 1992	Suicide	4	100	0.04	-3.17805	0.51031	1	1992
Black 1992	Total Deaths	100	100	0.99505	5.3033	1.41773	1	1992
Black 1992	Total Natural	94	100	0.94	2.75154	0.421076	1	1992
Black 1992	Total Unnatural	6	100	0.06	-2.75154	0.421076	1	1992
Black 1992	Vascular	29	100	0.29	-0.895384	0.22038	1	1992
Brook 1985	Accident	34	1226	0.0277325	-3.55703	0.173927	1	1985
Brook 1985	Infectious	13	1226	0.0106036	-4.5359	0.278832	1	1985
Brook 1985	Neoplastic	45	1226	0.0367047	-3.26745	0.151885	1	1985
Brook 1985	Not Specified	282	1226	0.230016	-1.20822	0.0678633	1	1985
Brook 1985	Respiratory	32	1226	0.0261011	-3.61933	0.17913	1	1985
Brook 1985	Suicide	26	1226	0.0212072	-3.83198	0.198229	1	1985
Brook 1985	Total Deaths	1226	1226	0.999593	7.80507	1.4145	1	1985
Brook 1985	Total Natural	658	1226	0.536705	0.147084	0.0572741	1	1985
Brook 1985	Total Unnatural	60	1226	0.0489396	-2.96699	0.132379	1	1985
Brook 1985	Unknown	524	1226	0.427406	-0.292442	0.0577313	1	1985
Brook 1985	Vascular	260	1226	0.212072	-1.31248	0.0698667	1	1985
Casadebaig 1989	Accident	450	6453	0.069735	-2.59077	0.0488754	1	1989
Casadebaig 1989	Neoplastic	469	6453	0.0726794	-2.54624	0.0479511	1	1989
Casadebaig 1989	Respiratory	593	6453	0.0918952	-2.29071	0.0430928	1	1989
Casadebaig 1989	Suicide	108	6453	0.0167364	-4.07329	0.0970405	1	1989
Casadebaig 1989	Total Deaths	6453	6453	0.999923	9.46553	1.41427	1	1989
Casadebaig 1989	Total Natural	2654	6453	0.411282	-0.35867	0.0252986	1	1989
Casadebaig 1989	Total Unnatural	558	6453	0.0864714	-2.3575	0.0442916	1	1989
Casadebaig 1989	Unknown	445	6453	0.0689602	-2.60277	0.0491288	1	1989
Casadebaig 1989	Vascular	1592	6453	0.246707	-1.11625	0.0288766	1	1989
Cengisiz 2023	Accident	2	120	0.0166667	-4.07754	0.713074	0	2023
Cengisiz 2023	Choking	2	120	0.0166667	-4.07754	0.713074	0	2023
Cengisiz 2023	Respiratory	7	120	0.0583333	-2.78148	0.389495	0	2023
Cengisiz 2023	Suicide	4	120	0.0333333	-3.3673	0.508548	0	2023
Cengisiz 2023	Total Deaths	120	120	0.995868	5.4848	1.41714	0	2023
Cengisiz 2023	Total Natural	61	120	0.508333	0.0333364	0.1826	0	2023
Cengisiz 2023	Total Unnatural	6	120	0.05	-2.94444	0.418854	0	2023
Cengisiz 2023	Unknown	53	120	0.441667	-0.234401	0.18383	0	2023
Cengisiz 2023	Vascular	54	120	0.45	-0.200671	0.183494	0	2023
Colton 2006	Accident	1	261	0.00383142	-5.56068	1.00192	1	2006
Colton 2006	Infectious	30	261	0.114943	-2.04122	0.194068	1	2006
Colton 2006	Metabolic	0	261	0.0019084	-6.25958	1.41556	1	2006
Colton 2006	Neoplastic	7	261	0.0268199	-3.59142	0.383137	1	2006
Colton 2006	Respiratory	3	261	0.0114943	-4.45435	0.580697	1	2006
Colton 2006	Suicide	0	261	0.0019084	-6.25958	1.41556	1	2006
Colton 2006	Total Deaths	261	261	0.998092	6.25958	1.41556	1	2006
Colton 2006	Total Natural	154	261	0.590038	0.364124	0.125854	1	2006
Colton 2006	Total Unnatural	1	261	0.00383142	-5.56068	1.00192	1	2006
Colton 2006	Unknown	106	261	0.40613	-0.379986	0.126038	1	2006
Colton 2006	Vascular	114	261	0.436782	-0.254234	0.124798	1	2006
Costa 1981	Accident	24	937	0.0256137	-3.63868	0.20679	0	1981
Costa 1981	Gastrointestinal	33	937	0.0352188	-3.31032	0.177226	0	1981
Costa 1981	Infectious	57	937	0.0608324	-2.73687	0.136676	0	1981
Costa 1981	Metabolic	16	937	0.0170758	-4.05287	0.252162	0	1981
Costa 1981	Neoplastic	66	937	0.0704376	-2.57999	0.12767	0	1981
Costa 1981	Not Specified	32	937	0.0341515	-3.3422	0.179875	0	1981
Costa 1981	Respiratory	294	937	0.313767	-0.782565	0.0704029	0	1981
Costa 1981	Total Deaths	937	937	0.999467	7.53636	1.41459	0	1981
Costa 1981	Total Natural	913	937	0.974386	3.63868	0.20679	0	1981
Costa 1981	Total Unnatural	24	937	0.0256137	-3.63868	0.20679	0	1981
Costa 1981	Vascular	415	937	0.442903	-0.229389	0.0657674	0	1981
Fulga 2021	Accident	4	115	0.0347826	-3.32324	0.508929	1	2021
Fulga 2021	Choking	23	115	0.2	-1.38629	0.233126	1	2021
Fulga 2021	Respiratory	14	115	0.121739	-1.97606	0.285183	1	2021
Fulga 2021	Suicide	2	115	0.0173913	-4.03424	0.713337	1	2021
Fulga 2021	Total Deaths	115	115	0.99569	5.44242	1.41727	1	2021
Fulga 2021	Total Natural	109	115	0.947826	2.89959	0.419334	1	2021
Fulga 2021	Total Unnatural	6	115	0.0521739	-2.89959	0.419334	1	2021
Fulga 2021	Unknown	7	115	0.0608696	-2.73622	0.390021	1	2021
Fulga 2021	Vascular	65	115	0.565217	0.262364	0.188108	1	2021
Giel 1978	Accident	36	1506	0.0239044	-3.7095	0.168695	1	1978
Giel 1978	Infectious	14	1506	0.00929615	-4.66882	0.268512	1	1978
Giel 1978	Neoplastic	108	1506	0.0717131	-2.56067	0.0998728	1	1978
Giel 1978	Not Specified	285	1506	0.189243	-1.45494	0.0657858	1	1978
Giel 1978	Respiratory	296	1506	0.196547	-1.40802	0.0648446	1	1978
Giel 1978	Suicide	23	1506	0.0152722	-4.16633	0.210125	1	1978
Giel 1978	Total Deaths	1506	1506	0.999668	8.01069	1.41445	1	1978
Giel 1978	Total Natural	1056	1506	0.701195	0.852996	0.0562956	1	1978
Giel 1978	Total Unnatural	59	1506	0.0391766	-3.19971	0.132817	1	1978
Giel 1978	Unknown	391	1506	0.259628	-1.0479	0.0587742	1	1978
Giel 1978	Vascular	353	1506	0.234396	-1.18365	0.060829	1	1978
Hwang 1998	Accident	1	18	0.0555556	-2.83321	1.02899	1	1998
Hwang 1998	Gastrointestinal	1	18	0.0555556	-2.83321	1.02899	1	1998
Hwang 1998	Infectious	9	18	0.5	0	0.471405	1	1998
Hwang 1998	Metabolic	2	18	0.111111	-2.07944	0.75	1	1998
Hwang 1998	Neoplastic	1	18	0.0555556	-2.83321	1.02899	1	1998
Hwang 1998	Neurological	1	18	0.0555556	-2.83321	1.02899	1	1998
Hwang 1998	NMS	1	18	0.0555556	-2.83321	1.02899	1	1998
Hwang 1998	Respiratory	1	18	0.0555556	-2.83321	1.02899	1	1998
Hwang 1998	Total Deaths	18	18	0.973684	3.61092	1.4332	1	1998
Hwang 1998	Total Natural	18	18	0.973684	3.61092	1.4332	1	1998
Hwang 1998	Total Unnatural	0	18	0.0263158	-3.61092	1.4332	1	1998
Hwang 1998	Vascular	2	18	0.111111	-2.07944	0.75	1	1998
Ifteni 2014	Accident	4	57	0.0701754	-2.584	0.518525	1	2014
Ifteni 2014	Choking	4	57	0.0701754	-2.584	0.518525	1	2014
Ifteni 2014	Neurological	2	57	0.0350877	-3.31419	0.719848	1	2014
Ifteni 2014	Respiratory	7	57	0.122807	-1.96611	0.403556	1	2014
Ifteni 2014	Total Deaths	57	57	0.991379	4.74493	1.42035	1	2014
Ifteni 2014	Total Natural	45	57	0.789474	1.32176	0.324893	1	2014
Ifteni 2014	Total Unnatural	4	57	0.0701754	-2.584	0.518525	1	2014
Ifteni 2014	Unknown	6	57	0.105263	-2.14007	0.431595	1	2014
Ifteni 2014	Vascular	32	57	0.561404	0.24686	0.266927	1	2014
Kaggwa 2021	Accident	1	43	0.0232558	-3.73767	1.01183	0	2021
Kaggwa 2021	Infectious	3	43	0.0697674	-2.59027	0.598609	0	2021
Kaggwa 2021	Metabolic	1	43	0.0232558	-3.73767	1.01183	0	2021
Kaggwa 2021	Respiratory	2	43	0.0465116	-3.02042	0.724148	0	2021
Kaggwa 2021	Total Deaths	43	43	0.988636	4.46591	1.42232	0	2021
Kaggwa 2021	Total Natural	9	43	0.209302	-1.32914	0.374864	0	2021
Kaggwa 2021	Total Unnatural	1	43	0.0232558	-3.73767	1.01183	0	2021
Kaggwa 2021	Unknown	33	43	0.767442	1.19392	0.360975	0	2021
Kaggwa 2021	Vascular	3	43	0.0697674	-2.59027	0.598609	0	2021
Khamker 2010	Accident	3	164	0.0182927	-3.98279	0.582704	0	2010
Khamker 2010	Choking	2	164	0.0121951	-4.39445	0.711458	0	2010
Khamker 2010	Gastrointestinal	3	164	0.0182927	-3.98279	0.582704	0	2010
Khamker 2010	Infectious	49	164	0.29878	-0.853112	0.170598	0	2010
Khamker 2010	Metabolic	7	164	0.0426829	-3.11034	0.386299	0	2010
Khamker 2010	Neoplastic	13	164	0.0792683	-2.45233	0.289043	0	2010
Khamker 2010	Neurological	11	164	0.0670732	-2.63254	0.312162	0	2010
Khamker 2010	Respiratory	18	164	0.109756	-2.09323	0.24981	0	2010
Khamker 2010	Sudden	1	164	0.00609756	-5.09375	1.00306	0	2010
Khamker 2010	Suicide	7	164	0.0426829	-3.11034	0.386299	0	2010
Khamker 2010	Total Deaths	164	164	0.99697	5.79606	1.41636	0	2010
Khamker 2010	Total Natural	151	164	0.920732	2.45233	0.289043	0	2010
Khamker 2010	Total Unnatural	10	164	0.0609756	-2.73437	0.326333	0	2010
Khamker 2010	Unknown	3	164	0.0182927	-3.98279	0.582704	0	2010
Khamker 2010	Vascular	41	164	0.25	-1.09861	0.180334	0	2010
Khlil 2023	Accident	3	18	0.166667	-1.60944	0.632456	0	2023
Khlil 2023	Choking	2	18	0.111111	-2.07944	0.75	0	2023
Khlil 2023	Gastrointestinal	2	18	0.111111	-2.07944	0.75	0	2023
Khlil 2023	Neurological	3	18	0.166667	-1.60944	0.632456	0	2023
Khlil 2023	NMS	3	18	0.166667	-1.60944	0.632456	0	2023
Khlil 2023	Sudden	2	18	0.111111	-2.07944	0.75	0	2023
Khlil 2023	Suicide	2	18	0.111111	-2.07944	0.75	0	2023
Khlil 2023	Total Deaths	18	18	0.973684	3.61092	1.4332	0	2023
Khlil 2023	Total Natural	11	18	0.611111	0.451985	0.483494	0	2023
Khlil 2023	Total Unnatural	5	18	0.277778	-0.955511	0.526235	0	2023
Khlil 2023	Unknown	2	18	0.111111	-2.07944	0.75	0	2023
Khlil 2023	Vascular	6	18	0.333333	-0.693147	0.5	0	2023
Lim 1991	Accident	8	120	0.0666667	-2.63906	0.365963	1	1991
Lim 1991	Choking	5	120	0.0416667	-3.13549	0.456832	1	1991
Lim 1991	Infectious	65	120	0.541667	0.167054	0.183211	1	1991
Lim 1991	Neoplastic	14	120	0.116667	-2.02438	0.284363	1	1991
Lim 1991	Not Specified	2	120	0.0166667	-4.07754	0.713074	1	1991
Lim 1991	Suicide	12	120	0.1	-2.19722	0.30429	1	1991
Lim 1991	Vascular	18	120	0.15	-1.7346	0.255655	1	1991
Ndosi 1997	Accident	7	146	0.0479452	-2.98856	0.387365	0	1997
Ndosi 1997	Choking	1	146	0.00684932	-4.97673	1.00344	0	1997
Ndosi 1997	Gastrointestinal	3	146	0.0205479	-3.86423	0.583375	0	1997
Ndosi 1997	Infectious	100	146	0.684932	0.776529	0.178155	0	1997
Ndosi 1997	Metabolic	2	146	0.0136986	-4.27667	0.712	0	1997
Ndosi 1997	Neoplastic	2	146	0.0136986	-4.27667	0.712	0	1997
Ndosi 1997	Neurological	8	146	0.0547945	-2.84781	0.363657	0	1997
Ndosi 1997	Total Deaths	146	146	0.996599	5.68017	1.41662	0	1997
Ndosi 1997	Total Natural	113	146	0.773973	1.23088	0.19787	0	1997
Ndosi 1997	Total Unnatural	8	146	0.0547945	-2.84781	0.363657	0	1997
Ndosi 1997	Unknown	22	146	0.150685	-1.72924	0.231342	0	1997
Ndosi 1997	Vascular	1	146	0.00684932	-4.97673	1.00344	0	1997
Ojansuu 2018	Accident	3	96	0.03125	-3.43399	0.586588	1	2018
Ojansuu 2018	Homicide	1	96	0.0104167	-4.55388	1.00525	1	2018
Ojansuu 2018	Suicide	31	96	0.322917	-0.7404	0.218272	1	2018
Ojansuu 2018	Total Deaths	96	96	0.994845	5.26269	1.41787	1	2018
Ojansuu 2018	Total Natural	61	96	0.635417	0.555526	0.212049	1	2018
Ojansuu 2018	Total Unnatural	35	96	0.364583	-0.555526	0.212049	1	2018
Saugstad 1979	Accident	148	6151	0.0240611	-3.7028	0.0832066	1	1979
Saugstad 1979	Neoplastic	508	6151	0.0825882	-2.40769	0.0463219	1	1979
Saugstad 1979	Suicide	203	6151	0.0330028	-3.3776	0.0713739	1	1979
Saugstad 1979	Total Deaths	6151	6151	0.999919	9.4176	1.41427	1	1979
Saugstad 1979	Total Unnatural	370	6151	0.0601528	-2.74883	0.0536254	1	1979
Saugstad 1979	Vascular	1456	6151	0.236709	-1.17081	0.0299968	1	1979
Shinde 2014	Accident	20	333	0.0600601	-2.75047	0.23064	0	2014
Shinde 2014	Gastrointestinal	10	333	0.03003	-3.47507	0.321086	0	2014
Shinde 2014	Infectious	31	333	0.0930931	-2.27644	0.188598	0	2014
Shinde 2014	Mental and beh	11	333	0.033033	-3.37666	0.306618	0	2014
Shinde 2014	Metabolic	3	333	0.00900901	-4.70048	0.579969	0	2014
Shinde 2014	Neurological	30	333	0.0900901	-2.31254	0.191399	0	2014
Shinde 2014	Not Specified	6	333	0.018018	-3.9982	0.411977	0	2014
Shinde 2014	Respiratory	45	333	0.135135	-1.8563	0.160295	0	2014
Shinde 2014	Suicide	21	333	0.0630631	-2.69848	0.225442	0	2014
Shinde 2014	Total Deaths	333	333	0.998503	6.50279	1.41527	0	2014
Shinde 2014	Total Natural	268	333	0.804805	1.4166	0.13826	0	2014
Shinde 2014	Total Unnatural	41	333	0.123123	-1.96318	0.166778	0	2014
Shinde 2014	Unknown	33	333	0.0990991	-2.20727	0.183402	0	2014
Shinde 2014	Vascular	132	333	0.396396	-0.420503	0.112031	0	2014
Shinozaki 1976	Accident	12	1267	0.00947119	-4.64998	0.290052	1	1976
Shinozaki 1976	Gastrointestinal	27	1267	0.0213102	-3.82703	0.194534	1	1976
Shinozaki 1976	Infectious	284	1267	0.224152	-1.24163	0.0673678	1	1976
Shinozaki 1976	Mental and beh	50	1267	0.0394633	-3.19212	0.144297	1	1976
Shinozaki 1976	Metabolic	8	1267	0.00631413	-5.05863	0.354675	1	1976
Shinozaki 1976	Neoplastic	34	1267	0.026835	-3.59084	0.173847	1	1976
Shinozaki 1976	Neurological	0	1267	0.000394322	-7.83795	1.41449	1	1976
Shinozaki 1976	Respiratory	209	1267	0.164957	-1.6218	0.0756959	1	1976
Shinozaki 1976	Suicide	49	1267	0.038674	-3.21315	0.145702	1	1976
Shinozaki 1976	Total Deaths	1267	1267	0.999606	7.83795	1.41449	1	1976
Shinozaki 1976	Total Natural	821	1267	0.647987	0.610204	0.0588233	1	1976
Shinozaki 1976	Total Unnatural	61	1267	0.0481452	-2.98419	0.131235	1	1976
Shinozaki 1976	Unknown	261	1267	0.205998	-1.34922	0.0694655	1	1976
Shinozaki 1976	Vascular	418	1267	0.329913	-0.708578	0.0597512	1	1976
Abiodun 1988	ECT	1	138	0.00724638	-4.91998	1.00364	0	1988
Abiodun 1988	Infectious	63	138	0.456522	-0.174353	0.170899	0	1988
Abiodun 1988	Metabolic	18	138	0.130435	-1.89712	0.252763	0	1988
Abiodun 1988	Neurological	3	138	0.0217391	-3.80666	0.58373	0	1988
Abiodun 1988	Sudden	27	138	0.195652	-1.41369	0.214583	0	1988
Abiodun 1988	Suicide	1	138	0.00724638	-4.91998	1.00364	0	1988
Abiodun 1988	Total Deaths	138	138	0.996403	5.62402	1.41676	0	1988
Abiodun 1988	Total Natural	116	138	0.84058	1.66255	0.232541	0	1988
Abiodun 1988	Total Unnatural	1	138	0.00724638	-4.91998	1.00364	0	1988
Abiodun 1988	Vascular	32	138	0.231884	-1.1977	0.201703	0	1988
Ali 2021	ECT	2	57	0.0350877	-3.31419	0.719848	0	2021
Ali 2021	Neurological	5	57	0.0877193	-2.34181	0.468221	0	2021
Ali 2021	NMS	1	57	0.0175439	-4.02535	1.00889	0	2021
Ali 2021	Not Specified	15	57	0.263158	-1.02962	0.300793	0	2021
Ali 2021	Sudden	19	57	0.333333	-0.693147	0.280976	0	2021
Ali 2021	Total Deaths	57	57	0.991379	4.74493	1.42035	0	2021
Ali 2021	Total Natural	27	57	0.473684	-0.105361	0.265274	0	2021
Ali 2021	Total Unnatural	0	57	0.00862069	-4.74493	1.42035	0	2021
Ali 2021	Unknown	11	57	0.192982	-1.43075	0.335631	0	2021
Ali 2021	Vascular	26	57	0.45614	-0.175891	0.265932	0	2021
Osman 2018	ECT	1	72	0.0138889	-4.26268	1.00702	0	2018
Osman 2018	Infectious	26	72	0.361111	-0.570545	0.245358	0	2018
Osman 2018	Metabolic	1	72	0.0138889	-4.26268	1.00702	0	2018
Osman 2018	Neurological	10	72	0.138889	-1.82455	0.340777	0	2018
Osman 2018	NMS	10	72	0.138889	-1.82455	0.340777	0	2018
Osman 2018	Sudden	4	72	0.0555556	-2.83321	0.514496	0	2018
Osman 2018	Suicide	2	72	0.0277778	-3.55535	0.717137	0	2018
Osman 2018	Total Natural	54	72	0.75	1.09861	0.272166	0	2018
Osman 2018	Total Unnatural	2	72	0.0277778	-3.55535	0.717137	0	2018
Osman 2018	Unknown	16	72	0.222222	-1.25276	0.283473	0	2018
Osman 2018	Vascular	13	72	0.180556	-1.51259	0.306386	0	2018
Osman 2020	ECT	1	36	0.0277778	-3.55535	1.01419	0	2020
Osman 2020	Infectious	4	36	0.111111	-2.07944	0.53033	0	2020
Osman 2020	Mental and beh	1	36	0.0277778	-3.55535	1.01419	0	2020
Osman 2020	Metabolic	5	36	0.138889	-1.82455	0.481932	0	2020
Osman 2020	Neurological	2	36	0.0555556	-2.83321	0.727607	0	2020
Osman 2020	NMS	2	36	0.0555556	-2.83321	0.727607	0	2020
Osman 2020	Respiratory	1	36	0.0277778	-3.55535	1.01419	0	2020
Osman 2020	Sudden	20	36	0.555556	0.223144	0.33541	0	2020
Osman 2020	Suicide	0	36	0.0135135	-4.29046	1.42387	0	2020
Osman 2020	Total Deaths	36	36	0.986486	4.29046	1.42387	0	2020
Osman 2020	Total Natural	36	36	0.986486	4.29046	1.42387	0	2020
Osman 2020	Total Unnatural	0	36	0.0135135	-4.29046	1.42387	0	2020
Osman 2020	Vascular	22	36	0.611111	0.451985	0.341882	0	2020
Adelugba 2018	Gastrointestinal	7	19	0.368421	-0.538997	0.475595	1	2018
Adelugba 2018	Metabolic	1	19	0.0526316	-2.89037	1.0274	1	2018
Adelugba 2018	Respiratory	8	19	0.421053	-0.318454	0.46466	1	2018
Adelugba 2018	Suicide	1	19	0.0526316	-2.89037	1.0274	1	2018
Adelugba 2018	Total Deaths	19	19	0.975	3.66356	1.43223	1	2018
Adelugba 2018	Total Natural	18	19	0.947368	2.89037	1.0274	1	2018
Adelugba 2018	Total Unnatural	1	19	0.0526316	-2.89037	1.0274	1	2018
Adelugba 2018	Vascular	2	19	0.105263	-2.14007	0.747545	1	2018
Ferriter 2016	Gastrointestinal	14	159	0.0880503	-2.33768	0.279866	1	2016
Ferriter 2016	Infectious	7	159	0.0440252	-3.07797	0.38657	1	2016
Ferriter 2016	Mental and beh	3	159	0.0188679	-3.95124	0.582875	1	2016
Ferriter 2016	Neoplastic	23	159	0.144654	-1.77716	0.225458	1	2016
Ferriter 2016	Neurological	18	159	0.113208	-2.05839	0.250295	1	2016
Ferriter 2016	Not Specified	1	159	0.00628931	-5.0626	1.00316	1	2016
Ferriter 2016	Respiratory	16	159	0.100629	-2.19026	0.263615	1	2016
Ferriter 2016	Total Deaths	159	159	0.996875	5.76519	1.41643	1	2016
Ferriter 2016	Total Natural	122	159	0.767296	1.1931	0.18768	1	2016
Ferriter 2016	Total Unnatural	32	159	0.201258	-1.37845	0.197798	1	2016
Ferriter 2016	Unknown	5	159	0.0314465	-3.42751	0.454416	1	2016
Ferriter 2016	Vascular	40	159	0.251572	-1.09024	0.182766	1	2016
Kamara 1998	Gastrointestinal	11	179	0.0614525	-2.72607	0.311226	1	1998
Kamara 1998	Infectious	5	179	0.027933	-3.54962	0.453594	1	1998
Kamara 1998	Mental and beh	2	179	0.0111732	-4.483	0.711091	1	1998
Kamara 1998	Metabolic	11	179	0.0614525	-2.72607	0.311226	1	1998
Kamara 1998	Neoplastic	14	179	0.0782123	-2.46689	0.278369	1	1998
Kamara 1998	Neurological	9	179	0.0502793	-2.93857	0.342043	1	1998
Kamara 1998	Not Specified	12	179	0.0670391	-2.63309	0.298867	1	1998
Kamara 1998	Respiratory	54	179	0.301676	-0.83933	0.162845	1	1998
Kamara 1998	Total Natural	179	179	0.997222	5.88332	1.41618	1	1998
Kamara 1998	Vascular	61	179	0.340782	-0.659811	0.157696	1	1998
Malomo 2003	Gastrointestinal	8	96	0.0833333	-2.3979	0.369274	0	2003
Malomo 2003	Infectious	42	96	0.4375	-0.251314	0.205738	0	2003
Malomo 2003	Metabolic	7	96	0.0729167	-2.54273	0.392547	0	2003
Malomo 2003	Neoplastic	1	96	0.0104167	-4.55388	1.00525	0	2003
Malomo 2003	Neurological	7	96	0.0729167	-2.54273	0.392547	0	2003
Malomo 2003	NMS	1	96	0.0104167	-4.55388	1.00525	0	2003
Malomo 2003	Not Specified	6	96	0.0625	-2.70805	0.421637	0	2003
Malomo 2003	Respiratory	7	96	0.0729167	-2.54273	0.392547	0	2003
Malomo 2003	Sudden	8	96	0.0833333	-2.3979	0.369274	0	2003
Malomo 2003	Suicide	2	96	0.0208333	-3.85015	0.71459	0	2003
Malomo 2003	Total Deaths	96	96	0.994845	5.26269	1.41787	0	2003
Malomo 2003	Total Natural	94	96	0.979167	3.85015	0.71459	0	2003
Malomo 2003	Total Unnatural	2	96	0.0208333	-3.85015	0.71459	0	2003
Malomo 2003	Vascular	16	96	0.166667	-1.60944	0.273861	0	2003
Pérez-Cárceles 2001	Gastrointestinal	4	64	0.0625	-2.70805	0.516398	1	2001
Pérez-Cárceles 2001	Homicide	2	64	0.03125	-3.43399	0.718421	1	2001
Pérez-Cárceles 2001	Metabolic	2	64	0.03125	-3.43399	0.718421	1	2001
Pérez-Cárceles 2001	Neoplastic	4	64	0.0625	-2.70805	0.516398	1	2001
Pérez-Cárceles 2001	Respiratory	6	64	0.09375	-2.26868	0.428845	1	2001
Pérez-Cárceles 2001	Suicide	34	64	0.53125	0.125163	0.25049	1	2001
Pérez-Cárceles 2001	Total Deaths	64	64	0.992308	4.85981	1.41968	1	2001
Pérez-Cárceles 2001	Total Natural	28	64	0.4375	-0.251314	0.251976	1	2001
Pérez-Cárceles 2001	Total Unnatural	36	64	0.5625	0.251314	0.251976	1	2001
Pérez-Cárceles 2001	Vascular	12	64	0.1875	-1.46634	0.320256	1	2001
Saito 2014	Gastrointestinal	1	3	0.333333	-0.693147	1.22474	1	2014
Saito 2014	Infectious	2	3	0.666667	0.693147	1.22474	1	2014
Saito 2014	Total Deaths	3	3	0.875	1.94591	1.51186	1	2014
Saito 2014	Total Natural	3	3	0.875	1.94591	1.51186	1	2014
Saito 2014	Total Unnatural	0	3	0.125	-1.94591	1.51186	1	2014
Swain 2019	Gastrointestinal	1	151	0.00662252	-5.01064	1.00333	0	2019
Swain 2019	Metabolic	9	151	0.0596026	-2.7586	0.343734	0	2019
Swain 2019	Neurological	3	151	0.0198675	-3.8986	0.583172	0	2019
Swain 2019	Respiratory	69	151	0.456954	-0.172613	0.163364	0	2019
Swain 2019	Total Natural	134	151	0.887417	2.06463	0.257461	0	2019
Swain 2019	Total Unnatural	0	151	0.00328947	-5.71373	1.41655	0	2019
Swain 2019	Unknown	17	151	0.112583	-2.06463	0.257461	0	2019
Swain 2019	Vascular	52	151	0.344371	-0.643876	0.171265	0	2019
Lim 1992	Homicide	1	120	0.00833333	-4.77912	1.00419	1	1991
Ballinger 1976	Infectious	132	218	0.605505	0.428455	0.138577	1	1976
Ballinger 1976	Neoplastic	18	218	0.0825688	-2.40795	0.24608	1	1976
Ballinger 1976	Not Specified	18	218	0.0825688	-2.40795	0.24608	1	1976
Ballinger 1976	Sudden	20	218	0.0917431	-2.29253	0.234628	1	1976
Ballinger 1976	Total Natural	218	218	0.997717	6.07993	1.41583	1	1976
Ballinger 1976	Total Unnatural	0	218	0.00228311	-6.07993	1.41583	1	1976
Ballinger 1976	Vascular	56	218	0.256881	-1.06224	0.155016	1	1976
Barbosa 2016	Infectious	2	21	0.0952381	-2.25129	0.743392	1	2016
Barbosa 2016	Suicide	1	21	0.047619	-2.99573	1.0247	1	2016
Barbosa 2016	Total Deaths	21	21	0.977273	3.7612	1.43056	1	2016
Barbosa 2016	Total Natural	16	21	0.761905	1.16315	0.512348	1	2016
Barbosa 2016	Total Unnatural	1	21	0.047619	-2.99573	1.0247	1	2016
Barbosa 2016	Unknown	4	21	0.190476	-1.44692	0.555719	1	2016
Barbosa 2016	Vascular	14	21	0.666667	0.693147	0.46291	1	2016
Craig 1983	Infectious	154	722	0.213296	-1.30517	0.0908519	1	1983
Craig 1983	Neoplastic	94	722	0.130194	-1.89925	0.110592	1	1983
Craig 1983	Total Deaths	722	722	0.999308	7.27586	1.4147	1	1983
Craig 1983	Total Natural	630	722	0.872576	1.92393	0.11161	1	1983
Craig 1983	Total Unnatural	60	722	0.0831025	-2.40092	0.134823	1	1983
Craig 1983	Unknown	42	722	0.0581717	-2.78442	0.158997	1	1983
Craig 1983	Vascular	382	722	0.529086	0.116475	0.0745586	1	1983
Craig 1984	Infectious	196	880	0.222727	-1.24984	0.0810187	1	1984
Craig 1984	Neoplastic	85	880	0.0965909	-2.23569	0.114116	1	1984
Craig 1984	Total Deaths	880	880	0.999432	7.47364	1.41462	1	1984
Craig 1984	Total Natural	785	880	0.892045	2.11181	0.108629	1	1984
Craig 1984	Total Unnatural	50	880	0.0568182	-2.8094	0.145619	1	1984
Craig 1984	Unknown	45	880	0.0511364	-2.92077	0.153035	1	1984
Craig 1984	Vascular	504	880	0.572727	0.292987	0.0681447	1	1984
Gunaratne 2023	Mental and beh	42	471	0.089172	-2.32379	0.16168	1	2023
Gunaratne 2023	Neoplastic	42	471	0.089172	-2.32379	0.16168	1	2023
Gunaratne 2023	Neurological	42	471	0.089172	-2.32379	0.16168	1	2023
Gunaratne 2023	Not Specified	71	471	0.150743	-1.72878	0.128781	1	2023
Gunaratne 2023	Respiratory	42	471	0.089172	-2.32379	0.16168	1	2023
Gunaratne 2023	Suicide	80	471	0.169851	-1.58668	0.122709	1	2023
Gunaratne 2023	Total Deaths	471	471	0.998941	6.84907	1.41496	1	2023
Gunaratne 2023	Total Natural	353	471	0.749469	1.09578	0.106336	1	2023
Gunaratne 2023	Total Unnatural	118	471	0.250531	-1.09578	0.106336	1	2023
Gunaratne 2023	Unknown	8	471	0.0169851	-4.05829	0.356595	1	2023
Gunaratne 2023	Vascular	122	471	0.259023	-1.05105	0.105176	1	2023
Hewer 1995	Metabolic	14	196	0.0714286	-2.56495	0.27735	1	1995
Hewer 1995	Neoplastic	9	196	0.0459184	-3.03388	0.34126	1	1995
Hewer 1995	Neurological	14	196	0.0714286	-2.56495	0.27735	1	1995
Hewer 1995	Not Specified	19	196	0.0969388	-2.23171	0.241415	1	1995
Hewer 1995	Respiratory	32	196	0.163265	-1.63413	0.193255	1	1995
Hewer 1995	Suicide	22	196	0.112245	-2.06801	0.226278	1	1995
Hewer 1995	Total Deaths	196	196	0.997462	5.97381	1.41601	1	1995
Hewer 1995	Total Natural	153	196	0.780612	1.26924	0.172603	1	1995
Hewer 1995	Total Unnatural	22	196	0.112245	-2.06801	0.226278	1	1995
Hewer 1995	Unknown	21	196	0.107143	-2.12026	0.23094	1	1995
Hewer 1995	Vascular	65	196	0.331633	-0.70081	0.151718	1	1995
Wu 2022	Neoplastic	27	719	0.0375522	-3.24375	0.196169	0	2022
Wu 2022	Not Specified	301	719	0.418637	-0.328371	0.075595	0	2022
Wu 2022	Respiratory	374	719	0.520167	0.0807114	0.0746482	0	2022
Wu 2022	Sudden	83	719	0.115438	-2.03636	0.116707	0	2022
Wu 2022	Suicide	13	719	0.0180807	-3.99467	0.279892	0	2022
Wu 2022	Total Deaths	719	719	0.999306	7.2717	1.4147	0	2022
Wu 2022	Total Natural	702	719	0.976356	3.72072	0.245455	0	2022
Wu 2022	Total Unnatural	13	719	0.0180807	-3.99467	0.279892	0	2022
Aberra 2018	Not Specified	29	40	0.725	0.969401	0.354107	0	2018
Aberra 2018	Sudden	6	40	0.15	-1.7346	0.442807	0	2018
Aberra 2018	Suicide	5	40	0.125	-1.94591	0.478091	0	2018
Aberra 2018	Total Deaths	40	40	0.987805	4.39445	1.42292	0	2018
Aberra 2018	Total Natural	35	40	0.875	1.94591	0.478091	0	2018
Aberra 2018	Total Unnatural	5	40	0.125	-1.94591	0.478091	0	2018
Aberra 2018	Vascular	6	40	0.15	-1.7346	0.442807	0	2018
Ballinger 1977	Total Deaths	218	218	0.997717	6.07993	1.41583	1	1976
Lim 1994	Total Deaths	120	120	0.995868	5.4848	1.41714	1	1991
Lim 1994	Total Unnatural	21	120	0.175	-1.5506	0.24025	1	1991
Swain 2020	Total Deaths	151	151	0.996711	5.71373	1.41655	0	2019
Lim 1993	Total Natural	99	120	0.825	1.5506	0.24025	1	1991

## Sheet: Mortality by Admission
Study name	Mortality	Events	Sample size	Event rate	Logit event rate	Std Err	Income H/L	After 2000
Aberra 2018	Not Specified	29	16081	0.00180337	-6.31629	0.185863	0	1
Aberra 2018	Sudden	6	16081	0.000373111	-7.89326	0.408324	0	1
Aberra 2018	Suicide	5	16081	0.000310926	-8.07564	0.447283	0	1
Aberra 2018	Total Deaths	40	16081	0.00248741	-5.99402	0.158311	0	1
Aberra 2018	Total Natural	35	16081	0.00217648	-6.12787	0.169215	0	1
Aberra 2018	Total Unnatural	5	16081	0.000310926	-8.07564	0.447283	0	1
Aberra 2018	Vascular	6	16081	0.000373111	-7.89326	0.408324	0	1
Abiodun 1988	ECT	1	10661	9.37998e-05	-9.27425	1.00005	0	0
Abiodun 1988	Infectious	63	10661	0.00590939	-5.12529	0.126362	0	0
Abiodun 1988	Metabolic	18	10661	0.0016884	-6.38229	0.235901	0	0
Abiodun 1988	Neurological	3	10661	0.000281399	-8.17545	0.577432	0	0
Abiodun 1988	Sudden	27	10661	0.0025326	-5.97597	0.192694	0	0
Abiodun 1988	Suicide	1	10661	9.37998e-05	-9.27425	1.00005	0	0
Abiodun 1988	Total Deaths	138	10661	0.0129444	-4.33406	0.085682	0	0
Abiodun 1988	Total Natural	116	10661	0.0108808	-4.50982	0.093357	0	0
Abiodun 1988	Total Unnatural	1	10661	9.37998e-05	-9.27425	1.00005	0	0
Abiodun 1988	Vascular	32	10661	0.00300159	-5.80561	0.177043	0	0
Adelugba 2018	Gastrointestinal	7	2801	0.00249911	-5.98932	0.378438	1	1
Adelugba 2018	Metabolic	1	2801	0.000357015	-7.93737	1.00018	1	1
Adelugba 2018	Respiratory	8	2801	0.00285612	-5.85543	0.354059	1	1
Adelugba 2018	Suicide	1	2801	0.000357015	-7.93737	1.00018	1	1
Adelugba 2018	Total Deaths	19	2801	0.00678329	-4.98649	0.230198	1	1
Adelugba 2018	Total Natural	18	2801	0.00642628	-5.04091	0.236463	1	1
Adelugba 2018	Total Unnatural	1	2801	0.000357015	-7.93737	1.00018	1	1
Adelugba 2018	Vascular	2	2801	0.000714031	-7.24387	0.707359	1	1
Ali 2021	ECT	2	17562	0.000113882	-9.08023	0.707147	0	1
Ali 2021	Neurological	5	17562	0.000284706	-8.16377	0.447277	0	1
Ali 2021	NMS	1	17562	5.69411e-05	-9.77344	1.00003	0	1
Ali 2021	Not Specified	15	17562	0.000854117	-7.06459	0.258309	0	1
Ali 2021	Sudden	19	17562	0.00108188	-6.82797	0.22954	0	1
Ali 2021	Total Deaths	57	17562	0.00324564	-5.72719	0.132669	0	1
Ali 2021	Total Natural	27	17562	0.00153741	-6.47612	0.192598	0	1
Ali 2021	Total Unnatural	0	17562	2.84689e-05	-10.4667	1.41423	0	1
Ali 2021	Unknown	11	17562	0.000626352	-7.37497	0.301606	0	1
Ali 2021	Vascular	26	17562	0.00148047	-6.51391	0.196261	0	1
Barbosa 2016	Infectious	2	7772	0.000257334	-8.26488	0.707198	1	1
Barbosa 2016	Suicide	1	7772	0.000128667	-8.95815	1.00006	1	1
Barbosa 2016	Total Deaths	21	7772	0.00270201	-5.91105	0.218513	1	1
Barbosa 2016	Total Natural	16	7772	0.00205867	-6.18363	0.250258	1	1
Barbosa 2016	Total Unnatural	1	7772	0.000128667	-8.95815	1.00006	1	1
Barbosa 2016	Unknown	4	7772	0.000514668	-7.57147	0.500129	1	1
Barbosa 2016	Vascular	14	7772	0.00180134	-6.31742	0.267502	1	1
Black 1992	Accident	2	8500	0.000235294	-8.35444	0.70719	1	0
Black 1992	Neoplastic	3	8500	0.000352941	-7.94886	0.577452	1	0
Black 1992	Not Specified	2	8500	0.000235294	-8.35444	0.70719	1	0
Black 1992	Respiratory	60	8500	0.00705882	-4.94639	0.129558	1	0
Black 1992	Sudden	15	8500	0.00176471	-6.338	0.258427	1	0
Black 1992	Suicide	4	8500	0.000470588	-7.66106	0.500118	1	0
Black 1992	Total Deaths	100	8500	0.0117647	-4.43082	0.100593	1	0
Black 1992	Total Natural	94	8500	0.0110588	-4.49341	0.103717	1	0
Black 1992	Total Unnatural	6	8500	0.000705882	-7.25536	0.408392	1	0
Black 1992	Vascular	29	8500	0.00341176	-5.67711	0.186013	1	0
Brook 1985	Accident	34	12139	0.00280089	-5.87501	0.171739	1	0
Brook 1985	Infectious	13	12139	0.00107093	-6.83816	0.277499	1	0
Brook 1985	Neoplastic	45	12139	0.00370706	-5.5938	0.149348	1	0
Brook 1985	Not Specified	282	12139	0.0232309	-3.73877	0.0602531	1	0
Brook 1985	Respiratory	32	12139	0.00263613	-5.9358	0.17701	1	0
Brook 1985	Suicide	26	12139	0.00214186	-6.14394	0.196326	1	0
Brook 1985	Total Deaths	1226	12139	0.100997	-2.1862	0.0301213	1	0
Brook 1985	Total Natural	658	12139	0.0542055	-2.85924	0.0400856	1	0
Brook 1985	Total Unnatural	60	12139	0.00494275	-5.30488	0.12942	1	0
Brook 1985	Unknown	524	12139	0.0431667	-3.09856	0.0446597	1	0
Brook 1985	Vascular	260	12139	0.0214186	-3.82185	0.0626924	1	0
Casadebaig 1989	Accident	450	96751	0.00465111	-5.36599	0.0472505	1	0
Casadebaig 1989	Neoplastic	469	96751	0.0048475	-5.32443	0.046288	1	0
Casadebaig 1989	Respiratory	593	96751	0.00612914	-5.08855	0.0411915	1	0
Casadebaig 1989	Suicide	108	96751	0.00111627	-6.79665	0.0962788	1	0
Casadebaig 1989	Total Deaths	6453	96751	0.066697	-2.63857	0.0128857	1	0
Casadebaig 1989	Total Natural	2654	96751	0.0274312	-3.56826	0.0196829	1	0
Casadebaig 1989	Total Unnatural	558	96751	0.00576738	-5.14975	0.042456	1	0
Casadebaig 1989	Unknown	445	96751	0.00459944	-5.37721	0.0475139	1	0
Casadebaig 1989	Vascular	1592	96751	0.0164546	-4.09056	0.0252715	1	0
Cengisiz 2023	Accident	2	116202	1.72114e-05	-10.9699	0.707113	0	1
Cengisiz 2023	Choking	2	116202	1.72114e-05	-10.9699	0.707113	0	1
Cengisiz 2023	Respiratory	7	116202	6.02399e-05	-9.71711	0.377976	0	1
Cengisiz 2023	Suicide	4	116202	3.44228e-05	-10.2768	0.500009	0	1
Cengisiz 2023	Total Deaths	120	116202	0.00103268	-6.87456	0.0913343	0	1
Cengisiz 2023	Total Natural	61	116202	0.000524948	-7.55169	0.12807	0	1
Cengisiz 2023	Total Unnatural	6	116202	5.16342e-05	-9.87127	0.408259	0	1
Cengisiz 2023	Unknown	53	116202	0.000456102	-7.69234	0.137392	0	1
Cengisiz 2023	Vascular	54	116202	0.000464708	-7.67364	0.136114	0	1
Craig 1984	Infectious	196	2743	0.0714546	-2.56456	0.074126	1	0
Craig 1984	Neoplastic	85	2743	0.030988	-3.44268	0.110186	1	0
Craig 1984	Total Deaths	880	2743	0.320817	-0.750021	0.0409039	1	0
Craig 1984	Total Natural	785	2743	0.286183	-0.913995	0.0422447	1	0
Craig 1984	Total Unnatural	50	2743	0.0182282	-3.98639	0.142728	1	0
Craig 1984	Unknown	45	2743	0.0164054	-4.0936	0.150309	1	0
Craig 1984	Vascular	504	2743	0.18374	-1.49121	0.0493027	1	0
Gunaratne 2023	Mental and Beh	42	421580	9.96252e-05	-9.214	0.154311	1	1
Gunaratne 2023	Neoplastic	34	421580	8.0649e-05	-9.42532	0.171506	1	1
Gunaratne 2023	Neurological	42	421580	9.96252e-05	-9.214	0.154311	1	1
Gunaratne 2023	Not Specified	71	421580	0.000168414	-8.68892	0.118688	1	1
Gunaratne 2023	Respiratory	42	421580	9.96252e-05	-9.214	0.154311	1	1
Gunaratne 2023	Suicide	80	421580	0.000189762	-8.56955	0.111814	1	1
Gunaratne 2023	Total Deaths	471	421580	0.00111723	-6.79579	0.0461033	1	1
Gunaratne 2023	Total Natural	353	421580	0.000837326	-7.08446	0.0532469	1	1
Gunaratne 2023	Total Unnatural	118	421580	0.000279899	-8.1808	0.0920703	1	1
Gunaratne 2023	Unknown	8	421580	1.89762e-05	-10.8723	0.353557	1	1
Gunaratne 2023	Vascular	122	421580	0.000289388	-8.14745	0.0905488	1	1
Hewer 1995	Metabolic	14	14195	0.000986263	-6.9206	0.267393	1	0
Hewer 1995	Neoplastic	9	14195	0.000634026	-7.36279	0.333439	1	0
Hewer 1995	Neurological	14	14195	0.000986263	-6.9206	0.267393	1	0
Hewer 1995	Not Specified	19	14195	0.0013385	-6.61487	0.229569	1	0
Hewer 1995	Respiratory	32	14195	0.00225431	-6.09265	0.176976	1	0
Hewer 1995	Suicide	22	14195	0.00154984	-6.46805	0.213366	1	0
Hewer 1995	Total Deaths	196	14195	0.0138077	-4.26863	0.0719269	1	0
Hewer 1995	Total Natural	153	14195	0.0107784	-4.51937	0.0812845	1	0
Hewer 1995	Total Unnatural	22	14195	0.00154984	-6.46805	0.213366	1	0
Hewer 1995	Unknown	21	14195	0.00147939	-6.51464	0.218379	1	0
Hewer 1995	Vascular	65	14195	0.00457908	-5.38167	0.12432	1	0
Hwang 1998	Accident	1	1208	0.000827815	-7.09589	1.00041	1	0
Hwang 1998	Gastrointestinal	1	1208	0.000827815	-7.09589	1.00041	1	0
Hwang 1998	Infectious	9	1208	0.00745033	-4.89202	0.334582	1	0
Hwang 1998	Metabolic	2	1208	0.00165563	-6.40192	0.707693	1	0
Hwang 1998	Neoplastic	1	1208	0.000827815	-7.09589	1.00041	1	0
Hwang 1998	Neurological	1	1208	0.000827815	-7.09589	1.00041	1	0
Hwang 1998	NMS	1	1208	0.000827815	-7.09589	1.00041	1	0
Hwang 1998	Respiratory	1	1208	0.000827815	-7.09589	1.00041	1	0
Hwang 1998	Total Deaths	18	1208	0.0149007	-4.19134	0.237478	1	0
Hwang 1998	Total Natural	18	1208	0.0149007	-4.19134	0.237478	1	0
Hwang 1998	Total Unnatural	0	1208	0.000413565	-7.79028	1.41451	1	0
Hwang 1998	Vascular	2	1208	0.00165563	-6.40192	0.707693	1	0
Ifteni 2014	Accident	4	7189	0.000556406	-7.49346	0.500139	1	1
Ifteni 2014	Choking	4	7189	0.000556406	-7.49346	0.500139	1	1
Ifteni 2014	Neurological	2	7189	0.000278203	-8.18688	0.707205	1	1
Ifteni 2014	Respiratory	7	7189	0.00097371	-6.93342	0.378149	1	1
Ifteni 2014	Total Deaths	57	7189	0.00792878	-4.8293	0.132981	1	1
Ifteni 2014	Total Natural	45	7189	0.00625956	-5.06737	0.14954	1	1
Ifteni 2014	Total Unnatural	4	7189	0.000556406	-7.49346	0.500139	1	1
Ifteni 2014	Unknown	6	7189	0.000834608	-7.08771	0.408419	1	1
Ifteni 2014	Vascular	32	7189	0.00445124	-5.41011	0.177171	1	1
Kamara 1998	Gastrointestinal	11	9437	0.00116562	-6.75333	0.301687	1	0
Kamara 1998	Infectious	5	9437	0.000529829	-7.54243	0.447332	1	0
Kamara 1998	Mental and Beh	2	9437	0.000211932	-8.45903	0.707182	1	0
Kamara 1998	Metabolic	11	9437	0.00116562	-6.75333	0.301687	1	0
Kamara 1998	Neoplastic	14	9437	0.00148352	-6.51185	0.26746	1	0
Kamara 1998	Neurological	9	9437	0.000953693	-6.95421	0.333492	1	0
Kamara 1998	Not Specified	12	9437	0.00127159	-6.66621	0.288859	1	0
Kamara 1998	Respiratory	54	9437	0.00572216	-5.15767	0.136474	1	0
Kamara 1998	Total Natural	179	9437	0.0189679	-3.94586	0.0754626	1	0
Kamara 1998	Vascular	61	9437	0.00646392	-5.03503	0.128453	1	0
Khamker 2010	Accident	3	11131	0.000269518	-8.21861	0.577428	0	1
Khamker 2010	Choking	2	11131	0.000179678	-8.62416	0.70717	0	1
Khamker 2010	Gastrointestinal	3	11131	0.000269518	-8.21861	0.577428	0	1
Khamker 2010	Infectious	49	11131	0.00440212	-5.42126	0.143173	0	1
Khamker 2010	Metabolic	7	11131	0.000628874	-7.37095	0.378083	0	1
Khamker 2010	Neoplastic	13	11131	0.00116791	-6.75137	0.277512	0	1
Khamker 2010	Neurological	11	11131	0.000988231	-6.91861	0.30166	0	1
Khamker 2010	Respiratory	18	11131	0.00161711	-6.4255	0.235893	0	1
Khamker 2010	Sudden	1	11131	8.98392e-05	-9.3174	1.00004	0	1
Khamker 2010	Suicide	7	11131	0.000628874	-7.37095	0.378083	0	1
Khamker 2010	Total Deaths	164	11131	0.0147336	-4.20278	0.0786686	0	1
Khamker 2010	Total Natural	151	11131	0.0135657	-4.28655	0.0819365	0	1
Khamker 2010	Total Unnatural	10	11131	0.000898392	-7.01401	0.31637	0	1
Khamker 2010	Unknown	3	11131	0.000269518	-8.21861	0.577428	0	1
Khamker 2010	Vascular	41	11131	0.00368341	-5.60023	0.156462	0	1
Khlil 2023	Accident	3	9038	0.000331932	-8.01025	0.577446	0	1
Khlil 2023	Choking	2	9038	0.000221288	-8.41582	0.707185	0	1
Khlil 2023	Gastrointestinal	2	9038	0.000221288	-8.41582	0.707185	0	1
Khlil 2023	Neurological	3	9038	0.000331932	-8.01025	0.577446	0	1
Khlil 2023	NMS	3	9038	0.000331932	-8.01025	0.577446	0	1
Khlil 2023	Sudden	2	9038	0.000221288	-8.41582	0.707185	0	1
Khlil 2023	Suicide	2	9038	0.000221288	-8.41582	0.707185	0	1
Khlil 2023	Total Deaths	18	9038	0.00199159	-6.21683	0.235937	0	1
Khlil 2023	Total Natural	11	9038	0.00121708	-6.71008	0.301695	0	1
Khlil 2023	Total Unnatural	5	9038	0.00055322	-7.4992	0.447337	0	1
Khlil 2023	Unknown	2	9038	0.000221288	-8.41582	0.707185	0	1
Khlil 2023	Vascular	6	9038	0.000663864	-7.31677	0.408384	0	1
Lim 1991	Accident	8	3984	0.00200803	-6.20859	0.353909	1	0
Lim 1991	Choking	5	3984	0.00125502	-6.67935	0.447494	1	0
Lim 1991	Homicide	1	3984	0.000251004	-8.28979	1.00013	1	0
Lim 1991	Infectious	65	3984	0.0163153	-4.0992	0.125059	1	0
Lim 1991	Neoplastic	14	3984	0.00351406	-5.64746	0.267732	1	0
Lim 1991	Not Specified	2	3984	0.000502008	-7.59639	0.707284	1	0
Lim 1991	Suicide	12	3984	0.00301205	-5.80212	0.289111	1	0
Lim 1991	Total Deaths	120	3984	0.0301205	-3.47197	0.0926938	1	0
Lim 1991	Total Natural	99	3984	0.0248494	-3.66976	0.101776	1	0
Lim 1991	Total Unnatural	21	3984	0.00527108	-5.24023	0.218795	1	0
Lim 1991	Vascular	18	3984	0.00451807	-5.39514	0.236237	1	0
Malomo 2003	Gastrointestinal	8	11365	0.000703916	-7.25815	0.353678	0	1
Malomo 2003	Infectious	42	11365	0.00369556	-5.59692	0.154589	0	1
Malomo 2003	Metabolic	7	11365	0.000615926	-7.39177	0.378081	0	1
Malomo 2003	Neoplastic	1	11365	8.79894e-05	-9.33821	1.00004	0	1
Malomo 2003	Neurological	7	11365	0.000615926	-7.39177	0.378081	0	1
Malomo 2003	NMS	1	11365	8.79894e-05	-9.33821	1.00004	0	1
Malomo 2003	Not Specified	6	11365	0.000527937	-7.54601	0.408356	0	1
Malomo 2003	Respiratory	7	11365	0.000615926	-7.39177	0.378081	0	1
Malomo 2003	Sudden	8	11365	0.000703916	-7.25815	0.353678	0	1
Malomo 2003	Suicide	2	11365	0.000175979	-8.64497	0.707169	0	1
Malomo 2003	Total Deaths	96	11365	0.00844699	-4.76546	0.102496	0	1
Malomo 2003	Total Natural	94	11365	0.00827101	-4.78669	0.103571	0	1
Malomo 2003	Total Unnatural	2	11365	0.000175979	-8.64497	0.707169	0	1
Malomo 2003	Vascular	16	11365	0.00140783	-6.5643	0.250176	0	1
Ndosi 1997	Accident	7	7868	0.00088968	-7.02376	0.378133	0	0
Ndosi 1997	Choking	1	7868	0.000127097	-8.97043	1.00006	0	0
Ndosi 1997	Gastrointestinal	3	7868	0.000381291	-7.87157	0.57746	0	0
Ndosi 1997	Infectious	100	7868	0.0127097	-4.3526	0.100642	0	0
Ndosi 1997	Metabolic	2	7868	0.000254194	-8.27716	0.707197	0	0
Ndosi 1997	Neoplastic	2	7868	0.000254194	-8.27716	0.707197	0	0
Ndosi 1997	Neurological	8	7868	0.00101678	-6.8901	0.353733	0	0
Ndosi 1997	Total Deaths	146	7868	0.0185562	-3.96822	0.0835393	0	0
Ndosi 1997	Total Natural	113	7868	0.014362	-4.22871	0.094755	0	0
Ndosi 1997	Total Unnatural	8	7868	0.00101678	-6.8901	0.353733	0	0
Ndosi 1997	Unknown	22	7868	0.00279614	-5.87672	0.213499	0	0
Ndosi 1997	Vascular	1	7868	0.000127097	-8.97043	1.00006	0	0
Ojansuu 2018	Accident	3	1253	0.00239425	-6.03229	0.578043	1	1
Ojansuu 2018	Homicide	1	1253	0.000798085	-7.1325	1.0004	1	1
Ojansuu 2018	Suicide	31	1253	0.0247406	-3.67426	0.181869	1	1
Ojansuu 2018	Total Deaths	96	1253	0.0766161	-2.48924	0.106212	1	1
Ojansuu 2018	Total Natural	61	1253	0.0486832	-2.97251	0.131272	1	1
Ojansuu 2018	Total Unnatural	35	1253	0.027933	-3.54962	0.171442	1	1
Osman 2018	ECT	10	20745	0.000482044	-7.63699	0.316304	0	1
Osman 2018	Infectious	26	20745	0.00125331	-6.68071	0.196239	0	1
Osman 2018	Metabolic	1	20745	4.82044e-05	-9.94001	1.00002	0	1
Osman 2018	Neurological	10	20745	0.000482044	-7.63699	0.316304	0	1
Osman 2018	NMS	10	20745	0.000482044	-7.63699	0.316304	0	1
Osman 2018	Sudden	4	20745	0.000192818	-8.55357	0.500048	0	1
Osman 2018	Suicide	2	20745	9.64088e-05	-9.24682	0.707141	0	1
Osman 2018	Total Natural	54	20745	0.00260304	-5.94847	0.13626	0	1
Osman 2018	Total Unnatural	2	20745	9.64088e-05	-9.24682	0.707141	0	1
Osman 2018	Unknown	16	20745	0.00077127	-7.1667	0.250096	0	1
Osman 2018	Vascular	13	20745	0.000626657	-7.37448	0.277437	0	1
Osman 2020	ECT	1	7340	0.00013624	-8.90096	1.00007	0	1
Osman 2020	Gastrointestinal	1	7340	0.00013624	-8.90096	1.00007	0	1
Osman 2020	Infectious	4	7340	0.000544959	-7.51425	0.500136	0	1
Osman 2020	Mental and Beh	1	7340	0.00013624	-8.90096	1.00007	0	1
Osman 2020	Metabolic	5	7340	0.000681199	-7.29097	0.447366	0	1
Osman 2020	Neurological	2	7340	0.00027248	-8.20767	0.707203	0	1
Osman 2020	NMS	2	7340	0.00027248	-8.20767	0.707203	0	1
Osman 2020	Respiratory	1	7340	0.00013624	-8.90096	1.00007	0	1
Osman 2020	Sudden	20	7340	0.0027248	-5.90263	0.223912	0	1
Osman 2020	Suicide	0	7340	6.81106e-05	-9.59431	1.41426	0	1
Osman 2020	Total Deaths	36	7340	0.00490463	-5.31266	0.167077	0	1
Osman 2020	Total Natural	36	7340	0.00490463	-5.31266	0.167077	0	1
Osman 2020	Total Unnatural	0	7340	6.81106e-05	-9.59431	1.41426	0	1
Osman 2020	Vascular	22	7340	0.00299728	-5.80705	0.213521	0	1
Saito 2014	Gastrointestinal	1	111	0.00900901	-4.70048	1.00454	1	1
Saito 2014	Infectious	2	111	0.018018	-3.9982	0.713565	1	1
Saito 2014	Total Deaths	3	111	0.027027	-3.58352	0.585314	1	1
Saito 2014	Total Natural	3	111	0.027027	-3.58352	0.585314	1	1
Saito 2014	Total Unnatural	0	111	0.00446429	-5.40717	1.41738	1	1
Saugstad 1979	Accident	148	123578	0.00119762	-6.72622	0.0822488	1	0
Saugstad 1979	Neoplastic	508	123578	0.00411076	-5.49003	0.0444593	1	0
Saugstad 1979	Suicide	203	123578	0.00164269	-6.40978	0.070244	1	0
Saugstad 1979	Total Deaths	6151	123578	0.0497742	-2.9492	0.0130802	1	0
Saugstad 1979	Total Unnatural	370	123578	0.00299406	-5.80813	0.0520655	1	0
Saugstad 1979	Vascular	1456	123578	0.011782	-4.42933	0.0263629	1	0
Shinde 2014	Accident	20	103252	0.000193701	-8.549	0.223628	0	1
Shinde 2014	Gastrointestinal	10	103252	9.68504e-05	-9.24225	0.316243	0	1
Shinde 2014	Infectious	31	103252	0.000300236	-8.11064	0.179632	0	1
Shinde 2014	Mental and Beh	11	103252	0.000106535	-9.14693	0.301527	0	1
Shinde 2014	Metabolic	3	103252	2.90551e-05	-10.4463	0.577359	0	1
Shinde 2014	Neurological	30	103252	0.000290551	-8.14344	0.182601	0	1
Shinde 2014	Not Specified	6	103252	5.81103e-05	-9.75311	0.40826	0	1
Shinde 2014	Respiratory	45	103252	0.000435827	-7.73783	0.149104	0	1
Shinde 2014	Suicide	21	103252	0.000203386	-8.5002	0.21824	0	1
Shinde 2014	Total Deaths	333	103252	0.00322512	-5.73356	0.0548882	0	1
Shinde 2014	Total Natural	268	103252	0.00259559	-5.95134	0.0611642	0	1
Shinde 2014	Total Unnatural	41	103252	0.000397087	-7.83096	0.156205	0	1
Shinde 2014	Unknown	33	103252	0.000319606	-8.0481	0.174105	0	1
Shinde 2014	Vascular	132	103252	0.00127843	-6.66085	0.0870945	0	1
Shinozaki 1976	Accident	12	30725	0.000390561	-7.84753	0.288732	1	0
Shinozaki 1976	Gastrointestinal	27	30725	0.000878763	-7.03612	0.192535	1	0
Shinozaki 1976	Infectious	284	30725	0.00924329	-4.67457	0.0596152	1	0
Shinozaki 1976	Mental and Beh	50	30725	0.00162734	-6.41918	0.141537	1	0
Shinozaki 1976	Metabolic	8	30725	0.000260374	-8.25313	0.353599	1	0
Shinozaki 1976	Neoplastic	34	30725	0.00110659	-6.80536	0.171594	1	0
Shinozaki 1976	Neurological	0	30725	1.62729e-05	-11.026	1.41423	1	0
Shinozaki 1976	Respiratory	209	30725	0.00680228	-4.98367	0.0694079	1	0
Shinozaki 1976	Suicide	49	30725	0.00159479	-6.43942	0.142971	1	0
Shinozaki 1976	Total Deaths	1267	30725	0.0412368	-3.14631	0.0286917	1	0
Shinozaki 1976	Total Natural	821	30725	0.0267209	-3.59522	0.0353761	1	0
Shinozaki 1976	Total Unnatural	61	30725	0.00198535	-6.21997	0.128164	1	0
Shinozaki 1976	Unknown	261	30725	0.00849471	-4.75978	0.062163	1	0
Shinozaki 1976	Vascular	418	30725	0.0136046	-4.28365	0.0492477	1	0
Swain 2019	Gastrointestinal	1	139304	7.17854e-06	-11.8444	1	0	1
Swain 2019	Metabolic	9	139304	6.46069e-05	-9.64712	0.333344	0	1
Swain 2019	Neurological	3	139304	2.15356e-05	-10.7458	0.577356	0	1
Swain 2019	Respiratory	69	139304	0.00049532	-7.60981	0.120416	0	1
Swain 2019	Total Natural	134	139304	0.000961925	-6.94561	0.0864284	0	1
Swain 2019	Total Unnatural	0	139304	3.58925e-06	-12.5376	1.41422	0	1
Swain 2019	Unknown	17	139304	0.000122035	-9.01108	0.24255	0	1
Swain 2019	Vascular	52	139304	0.000373284	-7.8928	0.138701	0	1
Swain 2020	Total Deaths	151	139305	0.00108395	-6.82606	0.081423	0	1

## Sheet: Mortality by Person year
Study name	Mortality	Events	Person Years	Rate	Std Err	Specific Mortality	Income H/L	After 2000
Black 1992	Accident	2	1135	0.00176211	0.001246	Accident	1	0
Black 1992	Neoplastic	3	1135	0.00264317	0.00152604	Neoplastic	1	0
Black 1992	Not Specified	2	1135	0.00176211	0.001246	Not Specified	1	0
Black 1992	Respiratory	60	1135	0.0528634	0.00682464	Respiratory	1	0
Black 1992	Sudden	15	1135	0.0132159	0.00341232	Total Unnatural	1	0
Black 1992	Suicide	4	1135	0.00352423	0.00176211	Suicide	1	0
Black 1992	Total Deaths	100	1135	0.0881057	0.00881057	Total Deaths	1	0
Black 1992	Total Natural	94	1135	0.0828194	0.00854217	Total Natural	1	0
Black 1992	Total Unnatural	6	1135	0.00528634	0.00215814	Total Unnatural	1	0
Black 1992	Vascular	29	1135	0.0255507	0.00474464	Vascular	1	0
Brook 1985	Accident	34	24278	0.00140044	0.000240174	Accident	1	0
Brook 1985	Infectious	13	24278	0.000535464	0.000148511	Infectious	1	0
Brook 1985	Neoplastic	45	24278	0.00185353	0.000276308	Neoplastic	1	0
Brook 1985	Not Specified	282	24278	0.0116155	0.00069169	Not Specified	1	0
Brook 1985	Respiratory	32	24278	0.00131807	0.000233003	Respiratory	1	0
Brook 1985	Suicide	26	24278	0.00107093	0.000210026	Suicide	1	0
Brook 1985	Total Deaths	1226	24278	0.0504984	0.00144222	Total Deaths	1	0
Brook 1985	Total Natural	658	24278	0.0271027	0.00105657	Total Natural	1	0
Brook 1985	Total Unnatural	60	24278	0.00247137	0.000319053	Total Unnatural	1	0
Brook 1985	Unknown	524	24278	0.0215833	0.000942872	Unknown	1	0
Brook 1985	Vascular	260	24278	0.0107093	0.000664162	Vascular	1	0
Colton 2006	Accident	1	20416	4.89812e-05	4.89812e-05	Accident	1	1
Colton 2006	Infectious	30	20416	0.00146944	0.000268281	Infectious	1	1
Colton 2006	Metabolic	0	20416	2.449e-05	3.46341e-05	Metabolic	1	1
Colton 2006	Neoplastic	7	20416	0.000342868	0.000129592	Neoplastic	1	1
Colton 2006	Respiratory	3	20416	0.000146944	8.48379e-05	Respiratory	1	1
Colton 2006	Suicide	0	20416	2.449e-05	3.46341e-05	Suicide	1	1
Colton 2006	Total Deaths	261	20416	0.0127841	0.000791315	Total Deaths	1	1
Colton 2006	Total Natural	154	20416	0.0075431	0.000607841	Total Natural	1	1
Colton 2006	Total Unnatural	1	20416	4.89812e-05	4.89812e-05	Total Unatural	1	1
Colton 2006	Unknown	106	20416	0.00519201	0.000504292	Unknown	1	1
Colton 2006	Vascular	114	20416	0.00558386	0.000522976	Vascular	1	1
Giel 1978	Accident	36	34422	0.00104584	0.000174307	Accident	1	0
Giel 1978	Infectious	14	34422	0.000406717	0.0001087	Infectious	1	0
Giel 1978	Neoplastic	108	34422	0.00313753	0.000301909	Neoplastic	1	0
Giel 1978	Not Specified	285	34422	0.00827959	0.000490441	Not Specified	1	0
Giel 1978	Respiratory	296	34422	0.00859915	0.000499816	Respiratory	1	0
Giel 1978	Suicide	23	34422	0.000668177	0.000139325	Suicide	1	0
Giel 1978	Total Deaths	1506	34422	0.0437511	0.0011274	Total Deaths	1	0
Giel 1978	Total Natural	1056	34422	0.0306781	0.000944052	Total Natural	1	0
Giel 1978	Total Unnatural	59	34422	0.00171402	0.000223146	Total Unnatural	1	0
Giel 1978	Unknown	391	34422	0.011359	0.00057445	Unknown	1	0
Giel 1978	Vascular	353	34422	0.0102551	0.000545822	Vascular	1	0
Hwang 1998	Accident	1	88	0.0113636	0.0113636	Vascular	1	0
Hwang 1998	Gastrointestinal	1	88	0.0113636	0.0113636	Gastrointestinal	1	0
Hwang 1998	Infectious	9	88	0.102273	0.0340909	Infectious	1	0
Hwang 1998	Metabolic	2	88	0.0227273	0.0160706	Metabolic	1	0
Hwang 1998	Neoplastic	1	88	0.0113636	0.0113636	Neoplastic	1	0
Hwang 1998	Neurological	1	88	0.0113636	0.0113636	Neurological	1	0
Hwang 1998	NMS	1	88	0.0113636	0.0113636	Vascular	1	0
Hwang 1998	Respiratory	1	88	0.0113636	0.0113636	Respiratory	1	0
Hwang 1998	Total Deaths	18	88	0.204545	0.0482118	Total Deaths	1	0
Hwang 1998	Total Natural	18	88	0.204545	0.0482118	Total Natural	1	0
Hwang 1998	Total Unnatural	0	88	0.00564972	0.00798991	Total Unnatural	1	0
Hwang 1998	Vascular	2	88	0.0227273	0.0160706	Vascular	1	0
Ifteni 2014	Accident	4	3000	0.00133333	0.000666667	Total Unnatural	1	1
Ifteni 2014	Choking	4	3000	0.00133333	0.000666667	Neurological	1	1
Ifteni 2014	Neurological	2	3000	0.000666667	0.000471405	Neurological	1	1
Ifteni 2014	Respiratory	7	3000	0.00233333	0.000881917	Respiratory	1	1
Ifteni 2014	Total Deaths	57	3000	0.019	0.00251661	Total Deaths	1	1
Ifteni 2014	Total Natural	45	3000	0.015	0.00223607	Total Natural	1	1
Ifteni 2014	Total Unnatural	4	3000	0.00133333	0.000666667	Total Unnatural	1	1
Ifteni 2014	Unknown	6	3000	0.002	0.000816497	Unknown	1	1
Ifteni 2014	Vascular	32	3000	0.0106667	0.00188562	Vascular	1	1
Khamker 2010	Accident	3	4870	0.000616016	0.000355657	Accident	0	1
Khamker 2010	Choking	2	4870	0.000410678	0.000290393	Respiratory	0	1
Khamker 2010	Gastrointestinal	3	4870	0.000616016	0.000355657	Gastrointestinal	0	1
Khamker 2010	Infectious	49	4870	0.0100616	0.00143737	Infectious	0	1
Khamker 2010	Metabolic	7	4870	0.00143737	0.000543275	Metabolic	0	1
Khamker 2010	Neoplastic	13	4870	0.0026694	0.00074036	Neoplastic	0	1
Khamker 2010	Neurological	11	4870	0.00225873	0.000681032	Neurological	0	1
Khamker 2010	Respiratory	18	4870	0.0036961	0.000871179	Respiratory	0	1
Khamker 2010	Sudden	1	4870	0.000205339	0.000205339	Metabolic	0	1
Khamker 2010	Suicide	7	4870	0.00143737	0.000543275	Suicide	0	1
Khamker 2010	Total Deaths	164	4870	0.0336756	0.00262962	Total Deaths	0	1
Khamker 2010	Total Natural	151	4870	0.0310062	0.00252325	Total Natural	0	1
Khamker 2010	Total Unnatural	10	4870	0.00205339	0.000649338	Total Unnatural	0	1
Khamker 2010	Unknown	3	4870	0.000616016	0.000355657	Unknown	0	1
Khamker 2010	Vascular	41	4870	0.00841889	0.00131481	Vascular	0	1
Khlil 2023	Accident	3	1144	0.00262238	0.00151403	Accident	0	1
Khlil 2023	Choking	2	1144	0.00174825	0.0012362	Unknown	0	1
Khlil 2023	Gastrointestinal	2	1144	0.00174825	0.0012362	Gastrointestinal	0	1
Khlil 2023	Neurological	3	1144	0.00262238	0.00151403	Neurological	0	1
Khlil 2023	NMS	3	1144	0.00262238	0.00151403	Accident	0	1
Khlil 2023	Sudden	2	1144	0.00174825	0.0012362	Accident	0	1
Khlil 2023	Suicide	2	1144	0.00174825	0.0012362	Suicide	0	1
Khlil 2023	Total Deaths	18	1144	0.0157343	0.0037086	Total Deaths	0	1
Khlil 2023	Total Natural	11	1144	0.00961538	0.00289915	Total Natural	0	1
Khlil 2023	Total Unnatural	5	1144	0.00437063	0.0019546	Total Unnatural	0	1
Khlil 2023	Unknown	2	1144	0.00174825	0.0012362	Unknown	0	1
Khlil 2023	Vascular	6	1144	0.00524476	0.00214116	Vascular	0	1
Lim 1991	Accident	8	4600	0.00173913	0.000614875	Accident	1	0
Lim 1991	Choking	5	4600	0.00108696	0.000486102	Neoplasm	1	0
Lim 1991	Infectious	65	4600	0.0141304	0.00175266	Infectious	1	0
Lim 1991	Neoplastic	14	4600	0.00304348	0.000813404	Neoplasm	1	0
Lim 1991	Not Specified	2	4600	0.000434783	0.000307438	Not Specified	1	0
Lim 1991	Suicide	12	4600	0.0026087	0.000753066	Suicide	1	0
Lim 1991	Vascular	18	4600	0.00391304	0.000922313	Vascular	1	0
Ndosi 1997	Accident	7	300	0.0233333	0.00881917	Accident	0	0
Ndosi 1997	Choking	1	300	0.00333333	0.00333333	Neurological	0	0
Ndosi 1997	Gastrointestinal	3	300	0.01	0.0057735	Gastrointestinal	0	0
Ndosi 1997	Infectious	100	300	0.333333	0.0333333	Infectious	0	0
Ndosi 1997	Metabolic	2	300	0.00666667	0.00471405	Metabolic	0	0
Ndosi 1997	Neoplastic	2	300	0.00666667	0.00471405	Neoplasm	0	0
Ndosi 1997	Neurological	8	300	0.0266667	0.00942809	Neurological	0	0
Ndosi 1997	Total Deaths	146	300	0.486667	0.0402768	Total Deaths	0	0
Ndosi 1997	Total Natural	113	300	0.376667	0.0354338	Total Natural	0	0
Ndosi 1997	Total Unnatural	8	300	0.0266667	0.00942809	Total Unnatural	0	0
Ndosi 1997	Unknown	22	300	0.0733333	0.0156347	Unknown	0	0
Ndosi 1997	Vascular	1	300	0.00333333	0.00333333	Vascular	0	0
Ojansuu 2018	Accident	3	7393	0.000405789	0.000234283	Accident	1	1
Ojansuu 2018	Homicide	1	7393	0.000135263	0.000135263	Homicide	1	1
Ojansuu 2018	Suicide	31	7393	0.00419316	0.000753113	Suicide	1	1
Ojansuu 2018	Total Deaths	96	7393	0.0129853	0.0013253	Total Deaths	1	1
Ojansuu 2018	Total Natural	61	7393	0.00825105	0.00105644	Total Natural	1	1
Ojansuu 2018	Total Unnatural	35	7393	0.00473421	0.000800227	Total Unnatural	1	1
Shinozaki 1976	Accident	12	16800	0.000714286	0.000206197	Accident	1	0
Shinozaki 1976	Gastrointestinal	27	16800	0.00160714	0.000309295	Gastrointestinal	1	0
Shinozaki 1976	Infectious	284	16800	0.0169048	0.00100311	Infectious	1	0
Shinozaki 1976	Mental and Beh	50	16800	0.00297619	0.000420897	Mental and Beh	1	0
Shinozaki 1976	Metabolic	8	16800	0.00047619	0.000168359	Metabolic	1	0
Shinozaki 1976	Neoplastic	34	16800	0.00202381	0.00034708	Neoplastic	1	0
Shinozaki 1976	Neurological	0	16800	2.9761e-05	4.20884e-05	Mental & behavioural	1	0
Shinozaki 1976	Respiratory	209	16800	0.0124405	0.000860526	Respiratory	1	0
Shinozaki 1976	Suicide	49	16800	0.00291667	0.000416667	Suicide	1	0
Shinozaki 1976	Total Deaths	1267	16800	0.0754167	0.00211875	Total Deaths	1	0
Shinozaki 1976	Total Natural	821	16800	0.048869	0.00170554	Total Natural	1	0
Shinozaki 1976	Total Unnatural	61	16800	0.00363095	0.000464896	Total Unnatural	1	0
Shinozaki 1976	Unknown	261	16800	0.0155357	0.000961637	Unknown	1	0
Shinozaki 1976	Vascular	418	16800	0.024881	0.00121697	Vascular	1	0
Abiodun 1988	ECT	1	6971	0.000143451	0.000143451	Infectious	0	0
Abiodun 1988	Infectious	63	6971	0.00903744	0.00113861	Infectious	0	0
Abiodun 1988	Metabolic	18	6971	0.00258213	0.000608613	Metabolic	0	0
Abiodun 1988	Neurological	3	6971	0.000430354	0.000248465	Neurological	0	0
Abiodun 1988	Sudden	27	6971	0.00387319	0.000745396	Total Natural	0	0
Abiodun 1988	Suicide	1	6971	0.000143451	0.000143451	Suicide	0	0
Abiodun 1988	Total Deaths	138	6971	0.0197963	0.00168517	Total Deaths	0	0
Abiodun 1988	Total Natural	116	6971	0.0166404	0.00154502	Total Natural	0	0
Abiodun 1988	Total Unnatural	1	6971	0.000143451	0.000143451	Total Unnatural	0	0
Abiodun 1988	Vascular	32	6971	0.00459045	0.000811484	Vascular	0	0
Ali 2021	ECT	1	2415	0.000414079	0.000414079	Neurological	0	1
Ali 2021	Neurological	5	2415	0.00207039	0.000925908	Neurological	0	1
Ali 2021	NMS	1	2415	0.000414079	0.000414079	Neurological	0	1
Ali 2021	Not Specified	15	2415	0.00621118	0.00160372	Not Specified	0	1
Ali 2021	Sudden	19	2415	0.00786749	0.00180493	Neurological	0	1
Ali 2021	Total Deaths	57	2415	0.0236025	0.00312623	Total Deaths	0	1
Ali 2021	Total Natural	27	2415	0.0111801	0.00215162	Total Natural	0	1
Ali 2021	Total Unnatural	0	2415	0.000206996	0.000292737	Total Unnatural	0	1
Ali 2021	Unknown	11	2415	0.00455487	0.00137334	Unknown	0	1
Ali 2021	Vascular	26	2415	0.010766	0.0021114	Vascular	0	1
Adelugba 2018	Gastrointestinal	7	2060	0.00339806	0.00128435	Gastrointestinal	1	1
Adelugba 2018	Metabolic	1	2060	0.000485437	0.000485437	Metabolic	1	1
Adelugba 2018	Respiratory	8	2060	0.0038835	0.00137302	Respiratory	1	1
Adelugba 2018	Suicide	1	2060	0.000485437	0.000485437	Suicide	1	1
Adelugba 2018	Total Deaths	19	2060	0.0092233	0.00211597	Total Deaths	1	1
Adelugba 2018	Total Natural	18	2060	0.00873786	0.00205953	Total Natural	1	1
Adelugba 2018	Total Unnatural	1	2060	0.000485437	0.000485437	Total Unnatural	1	1
Adelugba 2018	Vascular	2	2060	0.000970874	0.000686511	Vascular	1	1
Ferriter 2015	Gastrointestinal	14	22947	0.000610102	0.000163056	Gastrointestinal	1	1
Ferriter 2015	Infectious	7	22947	0.000305051	0.000115298	Infectious	1	1
Ferriter 2015	Mental and Beh	3	22947	0.000130736	7.54805e-05	Mental and beh	1	1
Ferriter 2015	Neoplastic	23	22947	0.00100231	0.000208996	Neoplastic	1	1
Ferriter 2015	Neurological	18	22947	0.000784416	0.000184889	Neurological	1	1
Ferriter 2015	Not Specified	1	22947	4.35787e-05	4.35787e-05	Not specified	1	1
Ferriter 2015	Respiratory	16	22947	0.000697259	0.000174315	Respiratory	1	1
Ferriter 2015	Total Deaths	159	22947	0.00692901	0.000549506	Total Deaths	1	1
Ferriter 2015	Total Natural	122	22947	0.0053166	0.000481342	Total Natural	1	1
Ferriter 2015	Total Unnatural	32	22947	0.00139452	0.000246518	Total Unnatural	1	1
Ferriter 2015	Unknown	5	22947	0.000217893	9.74449e-05	Unknown	1	1
Ferriter 2015	Vascular	40	22947	0.00174315	0.000275616	Vascular	1	1
Kamara 1998	Gastrointestinal	11	6012	0.00182967	0.000551667	Gastrointestinal	1	0
Kamara 1998	Infectious	5	6012	0.00083167	0.000371934	Infectious	1	0
Kamara 1998	Mental and Beh	2	6012	0.000332668	0.000235232	Mental and Beh	1	0
Kamara 1998	Metabolic	11	6012	0.00182967	0.000551667	Metabolic	1	0
Kamara 1998	Neoplastic	14	6012	0.00232868	0.000622365	Neoplastic	1	0
Kamara 1998	Neurological	9	6012	0.00149701	0.000499002	Neurological	1	0
Kamara 1998	Not Specified	12	6012	0.00199601	0.000576198	Unspecified	1	0
Kamara 1998	Respiratory	54	6012	0.00898204	0.0012223	Respiratory	1	0
Kamara 1998	Total Natural	179	6012	0.0297738	0.0022254	Total Natural	1	0
Kamara 1998	Vascular	61	6012	0.0101464	0.00129911	Vascular	1	0
Malomo 2003	Gastrointestinal	8	5350	0.00149533	0.000528678	Gastrointestinal	0	1
Malomo 2003	Infectious	42	5350	0.00785047	0.00121135	Infectious	0	1
Malomo 2003	Metabolic	7	5350	0.00130841	0.000494533	Metabolic	0	1
Malomo 2003	Neoplastic	1	5350	0.000186916	0.000186916	Neoplastic	0	1
Malomo 2003	Neurological	7	5350	0.00130841	0.000494533	Neurological	0	1
Malomo 2003	NMS	1	5350	0.000186916	0.000186916	Gastrointestinal	0	1
Malomo 2003	Not Specified	6	5350	0.0011215	0.000457849	Not Specified	0	1
Malomo 2003	Respiratory	7	5350	0.00130841	0.000494533	Respiratory	0	1
Malomo 2003	Sudden	8	5350	0.00149533	0.000528678	Respiratory	0	1
Malomo 2003	Suicide	2	5350	0.000373832	0.000264339	Suicide	0	1
Malomo 2003	Total Deaths	96	5350	0.0179439	0.00183139	Total Deaths	0	1
Malomo 2003	Total Natural	94	5350	0.0175701	0.00181222	Total Natural	0	1
Malomo 2003	Total Unnatural	2	5350	0.000373832	0.000264339	Total Unnatural	0	1
Malomo 2003	Vascular	16	5350	0.00299065	0.000747664	Vascular	0	1
Pérez-Cárceles 2001	Gastrointestinal	4	92754	4.31248e-05	2.15624e-05	Gastrointestinal	1	1
Pérez-Cárceles 2001	Homicide	2	92754	2.15624e-05	1.52469e-05	Homicide	1	1
Pérez-Cárceles 2001	Metabolic	2	92754	2.15624e-05	1.52469e-05	Metabolic	1	1
Pérez-Cárceles 2001	Neoplastic	4	92754	4.31248e-05	2.15624e-05	Neoplastic	1	1
Pérez-Cárceles 2001	Respiratory	6	92754	6.46872e-05	2.64085e-05	Respiratory	1	1
Pérez-Cárceles 2001	Suicide	34	92754	0.000366561	6.28647e-05	Suicide	1	1
Pérez-Cárceles 2001	Total Deaths	64	92754	0.000689997	8.62496e-05	Total Deaths	1	1
Pérez-Cárceles 2001	Total Natural	28	92754	0.000301874	5.70488e-05	Total Natural	1	1
Pérez-Cárceles 2001	Total Unnatural	36	92754	0.000388123	6.46872e-05	Total Unnatural	1	1
Pérez-Cárceles 2001	Vascular	12	92754	0.000129374	3.73472e-05	Vascular	1	1
Saito 2014	Gastrointestinal	1	328	0.00304878	0.00304878	Gastrointestinal	1	1
Saito 2014	Infectious	2	328	0.00609756	0.00431163	Infectious	1	1
Saito 2014	Total Deaths	3	328	0.00914634	0.00528064	Total Deaths	1	1
Saito 2014	Total Natural	3	328	0.00914634	0.00528064	Total Natural	1	1
Saito 2014	Total Unnatural	0	328	0.00152207	0.00215253	Total Unnatural	1	1
Lim 1992	Homicide	1	4600	0.000217391	0.000217391	Homicide	1	0
Ballinger 1976	Infectious	132	1875	0.0704	0.00612753	Infection	1	0
Ballinger 1976	Neoplastic	18	1875	0.0096	0.00226274	Neoplasm	1	0
Ballinger 1976	Not Specified	18	1875	0.0096	0.00226274	Not Specified	1	0
Ballinger 1976	Sudden	20	1875	0.0106667	0.00238514	Neoplasm	1	0
Ballinger 1976	Total Natural	218	1875	0.116267	0.00787457	Total Natural	1	0
Ballinger 1976	Total Unnatural	0	1875	0.000266596	0.000377023	Total Unnatural	1	0
Ballinger 1976	Vascular	56	1875	0.0298667	0.0039911	Vascular	1	0
Barbosa 2016	Infectious	2	464	0.00431034	0.00304787	Infectious	1	1
Barbosa 2016	Suicide	1	464	0.00215517	0.00215517	Suicide	1	1
Barbosa 2016	Total Deaths	21	464	0.0452586	0.00987624	Total Deaths	1	1
Barbosa 2016	Total Natural	16	464	0.0344828	0.00862069	Total Natural	1	1
Barbosa 2016	Total Unnatural	1	464	0.00215517	0.00215517	Total Unnatural	1	1
Barbosa 2016	Unknown	4	464	0.00862069	0.00431034	Unknown	1	1
Barbosa 2016	Vascular	14	464	0.0301724	0.00806392	Vascular	1	1
Gunaratne 2023	Mental and Beh	42	11550	0.00363636	0.000561103	Mental and Beh	1	1
Gunaratne 2023	Neoplastic	34	11550	0.00294372	0.000504844	Neoplastic	1	1
Gunaratne 2023	Neurological	42	11550	0.00363636	0.000561103	Neurological	1	1
Gunaratne 2023	Not Specified	71	11550	0.00614719	0.000729537	Not Specified	1	1
Gunaratne 2023	Respiratory	42	11550	0.00363636	0.000561103	Respiratory	1	1
Gunaratne 2023	Suicide	80	11550	0.00692641	0.000774396	Suicide	1	1
Gunaratne 2023	Total Deaths	471	11550	0.0407792	0.00187901	Total Deaths	1	1
Gunaratne 2023	Total Natural	353	11550	0.0305628	0.00162669	Total Natural	1	1
Gunaratne 2023	Total Unnatural	118	11550	0.0102165	0.0009405	Total Unnatural	1	1
Gunaratne 2023	Unknown	8	11550	0.000692641	0.000244885	Mental & behavioural	1	1
Gunaratne 2023	Vascular	122	11550	0.0105628	0.000956308	Vascular	1	1
Hewer 1995	Metabolic	14	1917	0.00730308	0.00195183	Metabolic	1	0
Hewer 1995	Neoplastic	9	1917	0.00469484	0.00156495	Neoplastic	1	0
Hewer 1995	Neurological	14	1917	0.00730308	0.00195183	Neurological	1	0
Hewer 1995	Not Specified	19	1917	0.00991132	0.00227381	Not Specified	1	0
Hewer 1995	Respiratory	32	1917	0.0166927	0.00295089	Respiratory	1	0
Hewer 1995	Suicide	22	1917	0.0114763	0.00244675	Suicide	1	0
Hewer 1995	Total Deaths	196	1917	0.102243	0.00730308	Total Deaths	1	0
Hewer 1995	Total Natural	153	1917	0.0798122	0.00645243	Total Natural	1	0
Hewer 1995	Total Unnatural	22	1917	0.0114763	0.00244675	Total Unnatural	1	0
Hewer 1995	Unknown	21	1917	0.0109546	0.00239049	Unknown	1	0
Hewer 1995	Vascular	65	1917	0.0339071	0.00420566	Vascular	1	0
Aberra 2018	Not Specified	29	2165	0.0133949	0.00248737	Not Specified	0	1
Aberra 2018	Sudden	6	2165	0.00277136	0.0011314	Total Unnatural	0	1
Aberra 2018	Suicide	5	2165	0.00230947	0.00103283	Suicide	0	1
Aberra 2018	Total Deaths	40	2165	0.0184758	0.00292127	Total Deaths	0	1
Aberra 2018	Total Natural	35	2165	0.0161663	0.0027326	Total Natural	0	1
Aberra 2018	Total Unnatural	5	2165	0.00230947	0.00103283	Total Unnatural	0	1
Aberra 2018	Vascular	6	2165	0.00277136	0.0011314	Vascular	0	1
Ballinger 1977	Total Deaths	218	1875	0.116267	0.00787457	Total Deaths	1	0
Lim 1994	Total Deaths	120	4600	0.026087	0.0023814	Total Deaths	1	0
Lim 1994	Total Unnatural	21	4600	0.00456522	0.000996212	Total Unnatural	1	0
Lim 1993	Total Natural	99	4600	0.0215217	0.00216302	Total Natural	1	0
